# Supplementary material for: Phospholipid-Based Delivery System Optimizes the Solubility and Systemic Exposure of Palmitoylethanolamide and Supports Clinical Benefits in Chronic Neuropathic Low Back Pain
Source: Biomedicines. 2026 Feb 6;14(2):380. doi: 10.3390/biomedicines14020380 (PMC12937724; doi:10.3390/biomedicines14020380)
Supplement: Supplementary file 1 [file biomedicines-14-00380-s001.zip]

Archive with 5 entries (5 files):
- Supplementary Information.pdf
- Supplementary Table 1.xlsx
- Supplementary Table 2.xlsx
- Supplementary Table 3.xlsx
- Supplementary Table 4.xlsx
