# Supplementary material for: Phospholipid-Based Delivery System Optimizes the Solubility and Systemic Exposure of Palmitoylethanolamide and Supports Clinical Benefits in Chronic Neuropathic Low Back Pain
Source: Biomedicines. 2026 Feb 6;14(2):380. doi: 10.3390/biomedicines14020380 (PMC12937724; doi:10.3390/biomedicines14020380)
Supplement: Supplementary file 1 [file biomedicines-14-00380-s001.zip › Supplementary Table 1.xlsx]

## Sheet: Legend
Supplementary Table 1. Type III ANOVA results from linear mixed-effects models for questionnaire and vital sign parameters.
For each endpoint (reported in sheet names), Type III ANOVA tested the fixed effects of treatment group (formulations), visit (timepoints), and their interaction, as well as demographic covariates (gender, age category, BMI category). A random intercept was included for each patient. The tables report sums of squares, mean squares, numerator and denominator degrees of freedom, F values, and assoc…

## Sheet: DN4
Variables	Sum Sq	Mean Sq	NumDF	DenDF	F value	Pr(>F)	Sig
Study.group	115.911	57.9557	2	120	32.4795	5.32519e-12	****
Visit	534.017	534.017	1	120	299.274	2.15903e-34	****
Gender	7.08329	7.08329	1	120	3.96962	0.0485981	*
Age_bin	5.41244	2.70622	2	120	1.51662	0.223628	NA
BMI_bin	2.49405	0.498811	5	120	0.279544	0.923556	NA
Study.group:Visit	211.858	105.929	2	120	59.3649	1.19258e-18	****

## Sheet: NPRS
Variables	Sum Sq	Mean Sq	NumDF	DenDF	F value	Pr(>F)	Sig
Study.group	34.4704	17.2352	2	120	41.4578	2.05097e-14	****
Visit	422.783	140.928	3	360	338.989	1.75294e-104	****
Gender	0.11005	0.11005	1	120	0.264716	0.607845	NA
Age_bin	0.31921	0.159605	2	120	0.383916	0.682022	NA
BMI_bin	0.259759	0.0519519	5	120	0.124966	0.986542	NA
Study.group:Visit	168.554	28.0924	6	360	67.5737	5.00296e-56	****

## Sheet: ODI
Variables	Sum Sq	Mean Sq	NumDF	DenDF	F value	Pr(>F)	Sig
Study.group	0.145605	0.0728025	2	120	12.023	1.74108e-05	****
Visit	1.26279	0.420929	3	360	69.5142	1.74732e-35	****
Gender	0.0231464	0.0231464	1	120	3.82251	0.0528933	°
Age_bin	0.00614235	0.00307118	2	120	0.507189	0.603471	NA
BMI_bin	0.0188082	0.00376164	5	120	0.621216	0.683859	NA
Study.group:Visit	1.00131	0.166885	6	360	27.5601	4.73342e-27	****

## Sheet: PSQI
Variables	Sum Sq	Mean Sq	NumDF	DenDF	F value	Pr(>F)	Sig
Study.group	91.7597	45.8799	2	120	11.4362	2.84427e-05	****
Visit	404.356	202.178	2	240	50.3957	5.32983e-19	****
Gender	0.195004	0.195004	1	120	0.0486074	0.825879	NA
Age_bin	1.62929	0.814647	2	120	0.203063	0.816507	NA
BMI_bin	52.1247	10.4249	5	120	2.59857	0.0286732	*
Study.group:Visit	81.4778	20.3694	4	240	5.07738	0.000605354	***

## Sheet: SF-12
endpoint	Variables	Sum Sq	Mean Sq	NumDF	DenDF	F value	Pr(>F)	Sig
MCS-12	Study.group	1243.15	621.573	2	118	13.1	7.27925e-06	****
MCS-13	Visit	1341.6	1341.6	1	118	28.2749	5.05806e-07	****
MCS-14	Gender	28.3546	28.3546	1	118	0.597588	0.441046	NA
MCS-15	Age_bin	125.301	62.6504	2	118	1.32039	0.270947	NA
MCS-16	BMI_bin	407.817	81.5634	5	118	1.71899	0.135492	NA
MCS-17	Study.group:Visit	759.907	379.954	2	118	8.00773	0.000548149	***
PCS-12	Study.group	1125.31	562.655	2	118	12.9467	8.25295e-06	****
PCS-12	Visit	2306.07	2306.07	1	118	53.0628	3.94828e-11	****
PCS-12	Gender	7.38042	7.38042	1	118	0.169824	0.681016	NA
PCS-12	Age_bin	85.1688	42.5844	2	118	0.979871	0.378393	NA
PCS-12	BMI_bin	232.089	46.4178	5	118	1.06808	0.381649	NA
PCS-12	Study.group:Visit	2180.88	1090.44	2	118	25.0912	8.31762e-10	****

## Sheet: Vitals
endpoint	Variables	Sum Sq	Mean Sq	NumDF	DenDF	F value	Pr(>F)	Sig
SBP	Study.group	125.614	62.807	2	120	1.4891	0.229713
SBP	Visit	135	135	1	120	3.20074	0.0761275	°
SBP	Gender	110.261	110.261	1	120	2.61421	0.108536
SBP	Age_bin	147.395	73.6975	2	120	1.74731	0.178646
SBP	BMI_bin	566.153	113.231	5	120	2.68461	0.0245213	*
SBP	Study.group:Visit	9.675	4.8375	2	120	0.114693	0.891737
DBP	Study.group	7.6056	3.8028	2	120	0.122715	0.884626
DBP	Visit	2.60417	2.60417	1	120	0.0840356	0.772402
DBP	Gender	5.05319	5.05319	1	120	0.163065	0.687069
DBP	Age_bin	118.493	59.2463	2	120	1.91186	0.15228
DBP	BMI_bin	385.336	77.0673	5	120	2.48693	0.0350946	*
DBP	Study.group:Visit	46.2333	23.1167	2	120	0.745967	0.476462
HR	Study.group	8.84704	4.42352	2	120	0.47859	0.620834
HR	Visit	598.504	598.504	1	120	64.7535	6.8875e-13	****
HR	Gender	6.8741	6.8741	1	120	0.743724	0.390191
HR	Age_bin	8.30502	4.15251	2	120	0.449269	0.639163
HR	BMI_bin	63.139	12.6278	5	120	1.36623	0.241824
HR	Study.group:Visit	36.8583	18.4292	2	120	1.99389	0.14065
RR	Study.group	0.798414	0.399207	2	120	0.135219	0.873657
RR	Visit	15	15	1	120	5.0808	0.0260069	*
RR	Gender	8.43828	8.43828	1	120	2.85821	0.0935043	°
RR	Age_bin	1.50736	0.753682	2	120	0.255287	0.775114
RR	BMI_bin	15.3604	3.07209	5	120	1.04058	0.397095
RR	Study.group:Visit	11.725	5.8625	2	120	1.98575	0.141764
BT	Study.group	1.31908	0.659541	2	120	10.7434	5.10431e-05	****
BT	Visit	3.48004	3.48004	1	120	56.6869	1.04637e-11	****
BT	Gender	0.157666	0.157666	1	120	2.56824	0.111658
BT	Age_bin	0.175078	0.0875392	2	120	1.42594	0.244325
BT	BMI_bin	0.36821	0.073642	5	120	1.19956	0.31356
BT	Study.group:Visit	3.25808	1.62904	2	120	26.5357	2.86658e-10	****
