# Supplementary material for: Phospholipid-Based Delivery System Optimizes the Solubility and Systemic Exposure of Palmitoylethanolamide and Supports Clinical Benefits in Chronic Neuropathic Low Back Pain
Source: Biomedicines. 2026 Feb 6;14(2):380. doi: 10.3390/biomedicines14020380 (PMC12937724; doi:10.3390/biomedicines14020380)
Supplement: Supplementary file 1 [file biomedicines-14-00380-s001.zip › Supplementary Table 2.xlsx]

## Sheet: TEAEs
	PEA-PL 600-300 mg	PEA-PL 450 mg	Placebo
No	34	34	33
Yes	6	6	7
Constipation	1	0	0
Drowsiness	0	1	0
General weakness	1	0	0
Heartburn	0	1	0
Increase in aggression after using medication	0	1	0
Increased leg pain	1	3	5
Nausea	0	0	1
Occasional increase in back pain in morning but improves later day	1	0	0
Pain in the leg	1	0	0
Sleep disturbance	1	0	0
Stomach upset	0	0	1
Supplementary Table 2. Treatment-emergent adverse events (TEAEs) reported during the 8-week study period. The table shows the number of participants with no adverse events (No) or at least one adverse event (Yes) in each treatment group, with counts for each reported symptom. Events included constipation, drowsiness, general weakness, heartburn, increased aggression, increased or new leg pain, na…
