# Supplementary material for: Phospholipid-Based Delivery System Optimizes the Solubility and Systemic Exposure of Palmitoylethanolamide and Supports Clinical Benefits in Chronic Neuropathic Low Back Pain
Source: Biomedicines. 2026 Feb 6;14(2):380. doi: 10.3390/biomedicines14020380 (PMC12937724; doi:10.3390/biomedicines14020380)
Supplement: Supplementary file 1 [file biomedicines-14-00380-s001.zip › Supplementary Table 3.xlsx]

## Sheet: isw_table_pct
vital	group	n_Stable	n_Improved	n_Worsened	pct_Stable	pct_Improved	pct_Worsened
Body temperature (°C)	Placebo	40			100.0%
Body temperature (°C)	PEA-PL 450 mg	40			100.0%
Body temperature (°C)	PEA-PL 600->300 mg	40			100.0%
DBP	Placebo	32	2	6	80.0%	5.0%	15.0%
DBP	PEA-PL 450 mg	28	10	2	70.0%	25.0%	5.0%
DBP	PEA-PL 600->300 mg	29	9	2	72.5%	22.5%	5.0%
Heart rate	Placebo	39	1		97.5%	2.5%
Heart rate	PEA-PL 450 mg	40			100.0%
Heart rate	PEA-PL 600->300 mg	40			100.0%
Respiratory rate	Placebo	33	4	3	82.5%	10.0%	7.5%
Respiratory rate	PEA-PL 450 mg	33	3	4	82.5%	7.5%	10.0%
Respiratory rate	PEA-PL 600->300 mg	35	3	2	87.5%	7.5%	5.0%
SBP	Placebo	31	3	6	77.5%	7.5%	15.0%
SBP	PEA-PL 450 mg	23	3	14	57.5%	7.5%	35.0%
SBP	PEA-PL 600->300 mg	20	7	13	50.0%	17.5%	32.5%
Supplementary Table 3. Distribution of participants by stability, improvement, or worsening of vital signs from baseline to 2 months.
For each vital parameter, participants were classified as Stable (no relevant change from baseline), Improved, or Worsened according to predefined clinical thresholds. The table reports absolute counts (n) and percentages within each treatment group (Placebo, PEA-PL 450 mg, PEA-PL 600→300 mg). - Systolic blood pressure (SBP): normal <120 mmHg; high ≥120 mmHg. - Diastolic blood pressure (DBP): nor…
