# Supplementary material for: Phospholipid-Based Delivery System Optimizes the Solubility and Systemic Exposure of Palmitoylethanolamide and Supports Clinical Benefits in Chronic Neuropathic Low Back Pain
Source: Biomedicines. 2026 Feb 6;14(2):380. doi: 10.3390/biomedicines14020380 (PMC12937724; doi:10.3390/biomedicines14020380)
Supplement: Supplementary file 1 [file biomedicines-14-00380-s001.zip › Supplementary Table 4.xlsx]

## Sheet: Legend
Supplementary Table 4. Estimated marginal means and percent changes for questionnaire scores across visits and treatment arms. For each endpoint (reported in the individual sheet names), the table shows model-estimated marginal means (EMMs ± standard error) obtained from the linear mixed-effects model including treatment group, visit, and their interaction as fixed effects, and a random intercept…

## Sheet: DN4
Study.group	Visit	emmean	SE	df	lower.CL	upper.CL	pct_change	ratio_arm	pct_diff	pct_roc
Placebo	Baseline	5.77079	0.301329	214.768	5.17684	6.36473	0	1	0	0
PEA-PL 450 mg	Baseline	5.69251	0.295162	218.187	5.11077	6.27424	0	1	0	0
PEA-PL 600->300 mg	Baseline	6.08624	0.283984	224.709	5.52663	6.64585	0	1	0	0
Placebo	8-weeks	5.22079	0.301329	214.768	4.62684	5.81473	-9.5	0.904692	0	0
PEA-PL 450 mg	8-weeks	2.41751	0.295162	218.187	1.83577	2.99924	-57.5	0.424682	-48	-53.1
PEA-PL 600->300 mg	8-weeks	0.961241	0.283984	224.709	0.401629	1.52085	-84.2	0.157937	-74.7	-82.5

## Sheet: NPRS
Study.group	Visit	emmean	SE	df	lower.CL	upper.CL	pct_change	ratio_arm	pct_diff	pct_roc
Placebo	Baseline	5.21104	0.181588	228.811	4.85324	5.56884	0	1	0	0
PEA-PL 450 mg	Baseline	5.44454	0.177824	234.442	5.0942	5.79487	0	1	0	0
PEA-PL 600->300 mg	Baseline	5.47268	0.170999	246.025	5.13587	5.80949	0	1	0	0
Placebo	1-week	5.06104	0.181588	228.811	4.70324	5.41884	-2.9	0.971215	0	0
PEA-PL 450 mg	1-week	4.71954	0.177824	234.442	4.3692	5.06987	-13.3	0.866839	-10.4	-10.7
PEA-PL 600->300 mg	1-week	4.47268	0.170999	246.025	4.13587	4.80949	-18.3	0.817274	-15.4	-15.9
Placebo	4-weeks	4.86104	0.181588	228.811	4.50324	5.21884	-6.7	0.932835	0	0
PEA-PL 450 mg	4-weeks	3.89454	0.177824	234.442	3.5442	4.24487	-28.5	0.715311	-21.8	-23.3
PEA-PL 600->300 mg	4-weeks	3.19768	0.170999	246.025	2.86087	3.53449	-41.6	0.584299	-34.9	-37.4
Placebo	8-weeks	4.68604	0.181588	228.811	4.32824	5.04384	-10.1	0.899252	0	0
PEA-PL 450 mg	8-weeks	2.81954	0.177824	234.442	2.4692	3.16987	-48.2	0.517865	-38.1	-42.4
PEA-PL 600->300 mg	8-weeks	1.07268	0.170999	246.025	0.73587	1.40949	-80.4	0.196006	-70.3	-78.2

## Sheet: ODI
Study.group	Visit	emmean	SE	df	lower.CL	upper.CL	pct_change	ratio_arm	pct_diff	pct_roc
Placebo	Baseline	0.241755	0.0256703	196.271	0.19113	0.29238	0	1	0	0
PEA-PL 450 mg	Baseline	0.275035	0.0250914	200.064	0.225558	0.324513	0	1	0	0
PEA-PL 600->300 mg	Baseline	0.278288	0.024039	207.919	0.230896	0.325679	0	1	0	0
Placebo	1-week	0.255755	0.0256703	196.271	0.20513	0.30638	5.8	1.05791	0	0
PEA-PL 450 mg	1-week	0.233035	0.0250914	200.064	0.183558	0.282513	-15.3	0.847292	-21.1	-19.9
PEA-PL 600->300 mg	1-week	0.195288	0.024039	207.919	0.147896	0.242679	-29.8	0.701747	-35.6	-33.7
Placebo	4-weeks	0.253755	0.0256703	196.271	0.20313	0.30438	5	1.04964	0	0
PEA-PL 450 mg	4-weeks	0.138035	0.0250914	200.064	0.0885576	0.187513	-49.8	0.501882	-54.8	-52.2
PEA-PL 600->300 mg	4-weeks	0.0862876	0.024039	207.919	0.0388962	0.133679	-69	0.310066	-74	-70.5
Placebo	8-weeks	0.278255	0.0256703	196.271	0.22763	0.32888	15.1	1.15098	0	0
PEA-PL 450 mg	8-weeks	0.104035	0.0250914	200.064	0.0545576	0.153513	-62.2	0.378261	-77.3	-67.1
PEA-PL 600->300 mg	8-weeks	0.0307876	0.024039	207.919	-0.0166038	0.0781791	-88.9	0.110632	-104	-90.4

## Sheet: PSQI
Study.group	Visit	emmean	SE	df	lower.CL	upper.CL	pct_change	ratio_arm	pct_diff	pct_roc
Placebo	Baseline	7.72578	0.690079	180.965	6.36414	9.08742	0	1	0	0
PEA-PL 450 mg	Baseline	6.3848	0.673892	183.776	5.05525	7.71436	0	1	0	0
PEA-PL 600->300 mg	Baseline	6.30722	0.644423	189.578	5.03606	7.57838	0	1	0	0
Placebo	4-weeks	6.47578	0.690079	180.965	5.11414	7.83742	-16.2	0.838204	0	0
PEA-PL 450 mg	4-weeks	4.6598	0.673892	183.776	3.33025	5.98936	-27	0.729827	-10.8	-12.9
PEA-PL 600->300 mg	4-weeks	3.28222	0.644423	189.578	2.01106	4.55338	-48	0.520391	-31.8	-37.9
Placebo	8-weeks	6.57578	0.690079	180.965	5.21414	7.93742	-14.9	0.851148	0	0
PEA-PL 450 mg	8-weeks	4.1598	0.673892	183.776	2.83025	5.48936	-34.8	0.651516	-20	-23.5
PEA-PL 600->300 mg	8-weeks	2.38222	0.644423	189.578	1.11106	3.65338	-62.2	0.377698	-47.3	-55.6

## Sheet: PCS12
Study.group	Visit	emmean	SE	df	lower.CL	upper.CL	pct_change	ratio_arm	pct_diff	pct_roc
Placebo	Baseline	40.8845	1.66129	195.042	37.6081	44.1609	0	1	0	0
PEA-PL 450 mg	Baseline	41.6645	1.6335	199.194	38.4433	44.8856	0	1	0	0
PEA-PL 600->300 mg	Baseline	40.6746	1.56675	205.407	37.5856	43.7636	0	1	0	0
Placebo	8-weeks	39.4014	1.66129	195.042	36.125	42.6778	-3.6	0.963725	0	0
PEA-PL 450 mg	8-weeks	48.5779	1.6335	199.194	45.3567	51.799	16.6	1.16593	20.2	21
PEA-PL 600->300 mg	8-weeks	54.0012	1.56675	205.407	50.9122	57.0902	32.8	1.32764	36.4	37.8

## Sheet: MCS12
Study.group	Visit	emmean	SE	df	lower.CL	upper.CL	pct_change	ratio_arm	pct_diff	pct_roc
Placebo	Baseline	38.1664	1.64522	202.735	34.9224	41.4103	0	1	0	0
PEA-PL 450 mg	Baseline	41.1526	1.61911	207.114	37.9605	44.3446	0	1	0	0
PEA-PL 600->300 mg	Baseline	40.3561	1.555	213.561	37.291	43.4212	0	1	0	0
Placebo	8-weeks	38.066	1.64522	202.735	34.822	41.3099	-0.3	0.99737	0	0
PEA-PL 450 mg	8-weeks	47.1724	1.61911	207.114	43.9804	50.3645	14.6	1.14628	14.9	14.9
PEA-PL 600->300 mg	8-weeks	48.7433	1.555	213.561	45.6782	51.8084	20.8	1.20783	21	21.1
